# Supplementary material for: Psychometric Evaluation of the Chinese Version of a Weight-Related Eating Questionnaire Using an Item Response Theory Approach
Source: Nutrients. 2022 Apr 13;14(8):1627. doi: 10.3390/nu14081627 (PMC9031542; doi:10.3390/nu14081627)
Supplement: Supplementary file 1 [file nutrients-14-01627-s001.zip]

Archive with 1 entries (1 files):
- nutrients-1645109-supplementary.pdf
